# Supplementary material for: Two new species of the genus Hessebius Verhoeff, 1941 from China (Lithobiomorpha, Lithobiidae)
Source: Zookeys. 2018 Feb 6;(735):65–82. doi: 10.3897/zookeys.735.22237 (PMC5904330; doi:10.3897/zookeys.735.22237)
Supplement: XML Treatment for Hessebius luquensis [file zookeys.735.22237-treatment1.xml]

<!DOCTYPE tp:taxon-treatment
  PUBLIC "-//TaxonX//DTD Taxonomic Treatment Publishing DTD v0 20100105//EN" "tax-treatment-NSO.dtd">
<tp:taxon-treatment xmlns:tp="http://www.plazi.org/taxpub"><tp:treatment-meta><kwd-group><label>Taxon classification</label><kwd><named-content xmlns:xlink="http://www.w3.org/1999/xlink" content-type="kingdom">Animalia</named-content></kwd><kwd><named-content xmlns:xlink="http://www.w3.org/1999/xlink" content-type="order">Lithobiomorpha</named-content></kwd><kwd><named-content xmlns:xlink="http://www.w3.org/1999/xlink" content-type="family">Lithobiidae</named-content></kwd></kwd-group><mixed-citation publication-type="journal"><person-group><name><surname>Qiao</surname><given-names>Penghai</given-names></name><name><surname>Qin</surname><given-names>Wen</given-names></name><name><surname>Ma</surname><given-names>Huiqin</given-names></name><name><surname>Su</surname><given-names>Jianping</given-names></name><name><surname>Zhang</surname><given-names>Tongzuo</given-names></name></person-group><article-title>Two new species of the genus <italic><tp:taxon-name><tp:taxon-name-part taxon-name-part-type="genus" reg="Hessebius">Hessebius</tp:taxon-name-part></tp:taxon-name></italic> Verhoeff, 1941 from China (<tp:taxon-name><tp:taxon-name-part taxon-name-part-type="order">Lithobiomorpha</tp:taxon-name-part></tp:taxon-name>, <tp:taxon-name><tp:taxon-name-part taxon-name-part-type="family">Lithobiidae</tp:taxon-name-part></tp:taxon-name>)</article-title><source>Zookeys</source><day>6</day><month>2</month><year>2018</year><volume>2018</volume><issue>735</issue><fpage>65</fpage><lpage>82</lpage><pub-id pub-id-type="doi">10.3897/zookeys.735.22237</pub-id></mixed-citation></tp:treatment-meta><tp:nomenclature><tp:taxon-name>
              <tp:taxon-name-part taxon-name-part-type="genus" reg="Hessebius">Hessebius</tp:taxon-name-part>
              <tp:taxon-name-part taxon-name-part-type="species" reg="luquensis">luquensis</tp:taxon-name-part>
              <object-id xmlns:xlink="http://www.w3.org/1999/xlink" content-type="zoobank" xlink:type="simple">http://zoobank.org/9D93BD0E-90DE-4516-8C8C-BFF5BA0530CB</object-id>
            </tp:taxon-name><tp:taxon-status xmlns:xlink="http://www.w3.org/1999/xlink" xlink:type="simple">sp. n.</tp:taxon-status></tp:nomenclature><tp:treatment-sec sec-type="Type data" id="SECID0EJPAC"><title>Type data.</title><p>Holotype: female numbered <abbrev xmlns:xlink="http://www.w3.org/1999/xlink" xlink:title="Luqu" id="ABBRID0EPPAC" xlink:type="simple">LQ</abbrev> 8 (Fig. <xref ref-type="fig" rid="F2">2A–F</xref>), body length 10.4 mm, from Luqu County, the Gannan Prefecture, Gansu province, China, <named-content xmlns:xlink="http://www.w3.org/1999/xlink" content-type="dwc:verbatimCoordinates" xlink:type="simple"><named-content content-type="geo-json" specific-use="{&#34;type&#34;:&#34;Point&#34;,&#34;coordinates&#34;:[102.572450,34.756470]}" id="NCID0E1PAC" xlink:type="simple">34.75647°N, 102.57245°E</named-content></named-content>, 13 May 2012, 3192 meters above sea level, leg. Gonghua Lin, Weiping Li. Paratypes: 8 females, 2 males, same data as holotype.</p></tp:treatment-sec><tp:treatment-sec sec-type="habitat" id="SECID0EAAAE"><title>Habitat.</title><p>Speciemens were collected under stones along roadside on steppes from Luqu.</p></tp:treatment-sec><tp:treatment-sec sec-type="etymology" id="SECID0EFAAE"><title>Etymology.</title><p>The name is derived from the locality Luqu where the species is discovered. Luqu country is situated in the eastern edge of the Tibetan Plateau standing on the junction of Gansu, Qinghai and Sichuan Provinces.</p><!--PageBreak--><!--PageBreak--></tp:treatment-sec><tp:treatment-sec sec-type="diagnosis" id="SECID0EMAAE"><title>Diagnosis.</title><p>Body length 8.5–12.3 mm; head slightly widened; antennae of 20 antennomeres; 7–10 ocelli arranged in three rows; Tömösváry’s organ oval, almost equal in size to neighboring ocelli (Fig. <xref ref-type="fig" rid="F2">2B</xref>); lateral margins of forcipular coxosternite slanting; anterior margin with 2 + 2 sharp teeth and with setiform porodonts; tergites without triangular posterolateral process, a line of setae along posterior border of <abbrev xmlns:xlink="http://www.w3.org/1999/xlink" xlink:title="tergites" id="ABBRID0EWAAE" xlink:type="simple">TT</abbrev> 8 and 10; legs 14 and 15 thicker than anterior ones in both sexes; a dorsal furrow on the tibia of legs 14–15 on male; coxal pores 3–6, round, arranged in one row; female gonopods with two moderately long, bullet-shaped spurs, the second article of the female gonopods having a massive process; terminal claw of the third article simple, with a small triangular protuberance on basal ventral side; male gonopods short and small.</p><fig id="F2" position="float" orientation="portrait"><label>Figure 2.</label><caption><p>
                  <italic><tp:taxon-name><tp:taxon-name-part taxon-name-part-type="genus" reg="Hessebius">Hessebius</tp:taxon-name-part> <tp:taxon-name-part taxon-name-part-type="species" reg="luquensis">luquensis</tp:taxon-name-part></tp:taxon-name></italic> sp. n., holotype, female: <bold>A</bold> dorsal view, scale 1 mm <bold>B</bold> left ocelli and Tömösváry’s organ (<abbrev xmlns:xlink="http://www.w3.org/1999/xlink" xlink:title="Tömösváry’s organ" id="ABBRID0ERBAE" xlink:type="simple">To</abbrev>), scale 250 μm; <bold>C</bold>, forcipular coxosternite, ventral view, scale bar 1 mm <bold>D</bold> posterior segments and gonopods, internal view, scale bar 500 μm <bold>E</bold> right gonopod, dorsal view, scale bar 250 μm <bold>F</bold>, right gonopod, ventral lateral view, scale bar 250 μm. Paratype, <abbrev xmlns:xlink="http://www.w3.org/1999/xlink" xlink:title="Luqu" id="ABBRID0E4BAE" xlink:type="simple">LQ</abbrev> 9, male <bold>G</bold> posterior segments and gonopods, internal view, scale bar 500 μm.</p></caption><graphic xmlns:xlink="http://www.w3.org/1999/xlink" xlink:href="zookeys-735-065-g002.jpg" position="float" orientation="portrait" xlink:type="simple" id="oo_183905.jpg"/></fig></tp:treatment-sec><tp:treatment-sec sec-type="description" id="SECID0EICAE"><title>Description.</title><p>Holotype (female), <italic>body</italic> 10.4 mm long, cephalic plate 1.3 mm width, 1.2 mm length.</p><p>
              <italic>Colour</italic> (based on specimens in 95 % ethanol): antennomeres yellow; tergites pale yellow, with brown margin; cephalic plate and T 1 brown; pleural region and sternites pale yellow; distal part of forcipules dark brown, maxillipede coxosternum and S 15 yellow; legs pale yellow with gray hue, pretarsal claw dark brown.</p><p>
              <italic>Cephalic plate</italic> smooth, convex, slightly longer than wide; short to long setae scattered along the marginal ridge of the cephalic plate; setae on head shield symmetrically arranged, three pairs between antennocellar and transverse suture, two pairs behind these sutures; frontal marginal ridge with clear transverse suture; projection of lateral marginal conspicuously discontinuous; posterior marginal ridge slightly concave without median thickening.</p><p>Ocelli (Fig. <xref ref-type="fig" rid="F2">2B</xref>): translucent with dark pigment, 1 + 4, 3, 2 ocelli on each cephalic plateau, arranged in three rows. The posterior ocellus is the biggest, seriate ocelli smaller. Tömösváry’s organ oval, nearly the same size as the adjacent ocelli, not remote, situated ventraly on anterolateral margin of cephalic pleurite.</p><p>Antennae length 3.46 mm, extending back to anterior margin of T 5, consisting of 20 elongate antennomeres covered with dense pale setae. The basal two articles enlarged, then elongate and tapering. The first article wider than long, the second article has the equal width to length, terminal article approximately 2.5 times length to width. Setation: the first two articles has fewer setae than succeeding articles especially on anterior side, then increasing, till 6 or 7, the density become constant.</p><p>Forcipular coxosternites subtrapezoidal, coxosternite with narrow, straight or slightly recurved dental margin; 2+2 teeth on dental margin, small, blunt knobs with independent sclerotization from coxosternite; porodont setiform towards its apex, much stouter than a seta at its base; no shoulders lateral to the porodont; 3 to 4 long setae along the slope, some setae scattered on ventral side of coxosternite.</p><p>Tergites smooth, T1 narrower than head and T3, subrectangular; on <abbrev xmlns:xlink="http://www.w3.org/1999/xlink" xlink:title="tergites" id="ABBRID0ECDAE" xlink:type="simple">TT</abbrev> 8 and 10 there is a line of setae along posterior borders; posterior margin of <abbrev xmlns:xlink="http://www.w3.org/1999/xlink" xlink:title="tergites" id="ABBRID0EGDAE" xlink:type="simple">TT</abbrev>. 1, 3, 5, 8, 10, 12, 14 a little concave, of <abbrev xmlns:xlink="http://www.w3.org/1999/xlink" xlink:title="tergites" id="ABBRID0EKDAE" xlink:type="simple">TT</abbrev>. 6, 7 straight; posterior angles of all tergites rounded without triangular projections; marginal ridge narrow, entire on <abbrev xmlns:xlink="http://www.w3.org/1999/xlink" xlink:title="tergites" id="ABBRID0EODAE" xlink:type="simple">TT</abbrev> 1, 3 and 5, interrupted posteriorly on <abbrev xmlns:xlink="http://www.w3.org/1999/xlink" xlink:title="tergites" id="ABBRID0ESDAE" xlink:type="simple">TT</abbrev> 7, 8, 10, 12, and 14 (Fig. <xref ref-type="fig" rid="F2">2A</xref>); tiny setae inserted in pores <!--PageBreak-->scattered very sparsely over the surface, more setae on anterior and posterior angles of each tergite.</p><p>Sternites trapeziform, setae scattered very sparsely on the surface; four pairs of long bristles approximately symmetrical on the anterior corner and margin, one pair on the posterior corner; among long bristles there’s small pairs of short bristles; short to long setae along posterior border, in some individuals <abbrev xmlns:xlink="http://www.w3.org/1999/xlink" xlink:title="sternites" id="ABBRID0E5DAE" xlink:type="simple">SS</abbrev> 13, 14, 15 more dense.</p><p>Legs: tarsal articulations only visible with shallow ventral suture on 1<sup>st</sup> to 11<sup>th</sup>, distinct on 12<sup>th</sup> and 13<sup>th</sup>, well-defined on legs 14 and 15; leg pairs 14 and 15 thicker and longer with sparse setae in contrast to legs 1–13; pretarsus of legs 1–13 with a slightly curved, long, principal claw and smaller and thinner anterior and posterior accessory spines, anterior accessory spines long and slender, 0.33–0.5 the length of principal claw, posterior one stouter, 0.25 the length of principal claw, forming slightly larger angles with tarsal claws; accessory apical spines on the 14th vestigial, absent on the 15th; abundant glandular pores on surfaces of femur, tibia and tarsus of legs 14 and 15; short to moderately long setae scattered over the surface of legs 1–13, latter half of tarsi generally more setose with two rows of setae along ventral side, fewer setae on legs 14–15.</p><p>14<sup>th</sup> and 15<sup>th</sup> legs: swollen, 15th leg 30% of body-length, tarsus 1 4.3 times longer than wide, tarsus 2 48% length of tarsus on leg 15. Data on the leg plectrotaxy are compiled in Table <xref ref-type="table" rid="T1">1</xref>. In the male the 14th and 15th tibia has a dorsal sulcus extending along its whole length.</p><table-wrap id="T1" position="float" orientation="portrait"><label>Table 1.</label><caption><p>
                  <italic><tp:taxon-name><tp:taxon-name-part taxon-name-part-type="genus" reg="Hessebius">Hessebius</tp:taxon-name-part> <tp:taxon-name-part taxon-name-part-type="species" reg="luquensis">luquensis</tp:taxon-name-part></tp:taxon-name></italic> sp. n. leg plectrotaxy; letters in brackets indicate variable spines.</p></caption><table id="TID0EQNAC" rules="all"><tbody><tr><th rowspan="2" colspan="1">Legs</th><th rowspan="1" colspan="5">Ventral</th><th rowspan="1" colspan="5">Dorsal</th></tr><tr><th rowspan="1" colspan="1">C</th><th rowspan="1" colspan="1">
                      <abbrev xmlns:xlink="http://www.w3.org/1999/xlink" xlink:title="trochanter" id="ABBRID0EAGAE" xlink:type="simple">Tr</abbrev>
                    </th><th rowspan="1" colspan="1">P</th><th rowspan="1" colspan="1">F</th><th rowspan="1" colspan="1">
                      <abbrev xmlns:xlink="http://www.w3.org/1999/xlink" xlink:title="tibia" id="ABBRID0EOGAE" xlink:type="simple">Ti</abbrev>
                    </th><th rowspan="1" colspan="1">C</th><th rowspan="1" colspan="1">
                      <abbrev xmlns:xlink="http://www.w3.org/1999/xlink" xlink:title="trochanter" id="ABBRID0EZGAE" xlink:type="simple">Tr</abbrev>
                    </th><th rowspan="1" colspan="1">P</th><th rowspan="1" colspan="1">F</th><th rowspan="1" colspan="1">
                      <abbrev xmlns:xlink="http://www.w3.org/1999/xlink" xlink:title="tibia" id="ABBRID0EHHAE" xlink:type="simple">Ti</abbrev>
                    </th></tr><tr><td rowspan="1" colspan="1">1</td><td rowspan="1" colspan="1"/><td rowspan="1" colspan="1"/><td rowspan="1" colspan="1">mp</td><td rowspan="1" colspan="1">amp</td><td rowspan="1" colspan="1">am</td><td rowspan="1" colspan="1"/><td rowspan="1" colspan="1"/><td rowspan="1" colspan="1">a(p)</td><td rowspan="1" colspan="1">a(p)</td><td rowspan="1" colspan="1">ap</td></tr><tr><td rowspan="1" colspan="1">2–5</td><td rowspan="1" colspan="1"/><td rowspan="1" colspan="1"/><td rowspan="1" colspan="1">mp</td><td rowspan="1" colspan="1">amp</td><td rowspan="1" colspan="1">am</td><td rowspan="1" colspan="1"/><td rowspan="1" colspan="1"/><td rowspan="1" colspan="1">ap</td><td rowspan="1" colspan="1">ap</td><td rowspan="1" colspan="1">ap</td></tr><tr><td rowspan="1" colspan="1">6–9</td><td rowspan="1" colspan="1"/><td rowspan="1" colspan="1"/><td rowspan="1" colspan="1">(a)mp</td><td rowspan="1" colspan="1">amp</td><td rowspan="1" colspan="1">am</td><td rowspan="1" colspan="1"/><td rowspan="1" colspan="1"/><td rowspan="1" colspan="1">ap</td><td rowspan="1" colspan="1">ap</td><td rowspan="1" colspan="1">ap</td></tr><tr><td rowspan="1" colspan="1">10</td><td rowspan="1" colspan="1"/><td rowspan="1" colspan="1"/><td rowspan="1" colspan="1">(a)mp</td><td rowspan="1" colspan="1">amp</td><td rowspan="1" colspan="1">am</td><td rowspan="1" colspan="1"/><td rowspan="1" colspan="1"/><td rowspan="1" colspan="1">amp</td><td rowspan="1" colspan="1">ap</td><td rowspan="1" colspan="1">ap</td></tr><tr><td rowspan="1" colspan="1">11</td><td rowspan="1" colspan="1"/><td rowspan="1" colspan="1"/><td rowspan="1" colspan="1">amp</td><td rowspan="1" colspan="1">amp</td><td rowspan="1" colspan="1">am</td><td rowspan="1" colspan="1"/><td rowspan="1" colspan="1"/><td rowspan="1" colspan="1">amp</td><td rowspan="1" colspan="1">ap</td><td rowspan="1" colspan="1">ap</td></tr><tr><td rowspan="1" colspan="1">12–13</td><td rowspan="1" colspan="1"/><td rowspan="1" colspan="1"/><td rowspan="1" colspan="1">amp</td><td rowspan="1" colspan="1">amp</td><td rowspan="1" colspan="1">am</td><td rowspan="1" colspan="1">a</td><td rowspan="1" colspan="1"/><td rowspan="1" colspan="1">amp</td><td rowspan="1" colspan="1">(a)p</td><td rowspan="1" colspan="1">ap</td></tr><tr><td rowspan="1" colspan="1">14</td><td rowspan="1" colspan="1"/><td rowspan="1" colspan="1">m</td><td rowspan="1" colspan="1">amp</td><td rowspan="1" colspan="1">amp</td><td rowspan="1" colspan="1">a</td><td rowspan="1" colspan="1">a</td><td rowspan="1" colspan="1"/><td rowspan="1" colspan="1">amp</td><td rowspan="1" colspan="1">(a)p</td><td rowspan="1" colspan="1">(a)p</td></tr><tr><td rowspan="1" colspan="1">15</td><td rowspan="1" colspan="1"/><td rowspan="1" colspan="1">m</td><td rowspan="1" colspan="1">amp</td><td rowspan="1" colspan="1">am</td><td rowspan="1" colspan="1">(a)</td><td rowspan="1" colspan="1">a</td><td rowspan="1" colspan="1"/><td rowspan="1" colspan="1">amp</td><td rowspan="1" colspan="1">p</td><td rowspan="1" colspan="1">(p)</td></tr></tbody></table></table-wrap><p>Coxal pores on legs 12–15, circular; inner pores smaller. Distance between pores 2–3 times bigger than diameter of pore; formula 4, 4, 4, 4. Coxal pores set in a shallow groove arranged in a row with short to long setae scattered over the surface of apophysis.</p><p>Female S15 generally trapeziform, straight posteromedially; sternite of genital segment well sclerotised, wider than long; sternite of genital segment with posterior margin moderately concave between condyles of gonopods, except for a small, median approximately circular bulge, distal lightly sclerotised; short to long setae scattered over the surface of genital segment and lateral margins.</p><p>Female gonopods divided into three articles, the first article moderately broad, bearing 11–17 short to moderately long setae, arranged in three rows; the first article <!--PageBreak-->also bearing 2+2 moderately long, bullet-shaped spurs, inner spur slightly smaller and more anterior than the outer (Fig. <xref ref-type="fig" rid="F2">2D</xref>); the second article with 6 setae arranged in one rows(Fig. <xref ref-type="fig" rid="F2">2F</xref>); dorsolateral ridge of second article with a massive expansion projecting distally over the base of the third article (Fig. <xref ref-type="fig" rid="F2">2F</xref>), six short blunt spines along the dorsolateral ridge, one on the ventral side of dorsodistal projection (Fig. <xref ref-type="fig" rid="F2">2F</xref>); three moderately long setae on third article; dorsolateral setae one on the first article, eight on the second article four of which short and blunt and four on the third (Fig. <xref ref-type="fig" rid="F2">2E</xref>); one long dorsomedial setae on each article (Fig. <xref ref-type="fig" rid="F2">2E</xref>); terminal claw simple, slender and sharp, having small triangular protuberance on ventral side (Fig. <xref ref-type="fig" rid="F2">2D</xref>).</p><p>Male S15: subsemicircular, well chitinized, long setae scattered sparsely over its surface and posterior margins. Male genitalia: first genital sternite wider than long, well chitinized; posterior margin quite deeply concave between the gonopods, no bulge medially; 24 short to medium setae scattered sparsely over its surface and at lateral margins, second genital sternite with abundance seta; gonopod of a single small article with 2 seta on its surface, apically slightly chitinized, flat (Fig. <xref ref-type="fig" rid="F2">2H</xref>).</p></tp:treatment-sec><tp:treatment-sec sec-type="variation" id="SECID0EDRAE"><title>Variations.</title><p>The length of the body (from anterior to posterior) range from 8.5 mm (<abbrev xmlns:xlink="http://www.w3.org/1999/xlink" xlink:title="Luqu" id="ABBRID0EJRAE" xlink:type="simple">LQ</abbrev> 9) to (<abbrev xmlns:xlink="http://www.w3.org/1999/xlink" xlink:title="Luqu" id="ABBRID0ENRAE" xlink:type="simple">LQ</abbrev> 12) 12.3 mm. Colour of body from pale yellow to yellow brown to ferruginous. Ocelli 1 + 4, 3, 2 or 1 + 4, 2, 1 or 1 + 3, 2, 1 on the cephalic plateau. Coxal pores 4444, 4443, 5466, 6466, 5555, 4555 in female; 4444 in male. 15<sup>th</sup> legs of <abbrev xmlns:xlink="http://www.w3.org/1999/xlink" xlink:title="Luqu" id="ABBRID0ETRAE" xlink:type="simple">LQ</abbrev> 9 (♂): length of each of the three distal articles of the 15<sup>th</sup> legs in comparison with their own diameter, 15<sup>th</sup> tibiae: 0.76 mm/0.31 mm = 2.45x; 15<sup>th</sup> tarsus 1: 0.69 mm/0.22 mm =3.14x; 15<sup>th</sup> tarsus 2: 0.62–0.13 mm/0.06 mm = 4.77x.</p></tp:treatment-sec><tp:treatment-sec sec-type="remarks" id="SECID0E6RAE"><title>Remarks.</title><p>The female of <italic><tp:taxon-name><tp:taxon-name-part taxon-name-part-type="genus" reg="Hessebius">H.</tp:taxon-name-part> <tp:taxon-name-part taxon-name-part-type="species" reg="luquensis">luquensis</tp:taxon-name-part></tp:taxon-name></italic> sp. n. is mostly similar to <italic><tp:taxon-name><tp:taxon-name-part taxon-name-part-type="genus" reg="Hessebius">Hessebius</tp:taxon-name-part> <tp:taxon-name-part taxon-name-part-type="species" reg="longispinipes">longispinipes</tp:taxon-name-part></tp:taxon-name></italic> Ma, Pei and Zhu, 2009, but can be readily distinguished by the following characters: more antennomeres (20 + 20, vs. 18 + 18 in <italic><tp:taxon-name><tp:taxon-name-part taxon-name-part-type="genus" reg="Hessebius">Hessebius</tp:taxon-name-part> <tp:taxon-name-part taxon-name-part-type="species" reg="longispinipes">longispinipes</tp:taxon-name-part></tp:taxon-name></italic>), more ocelli in three rows, a bulge exists near the base of the porodont; 14<sup>th</sup> accessory spines present, apical claw of female gonopods with triangular protuberance only on the ventral side and the apex of the male gonopod flat versus hemisphere in <italic><tp:taxon-name><tp:taxon-name-part taxon-name-part-type="genus" reg="Hessebius">H.</tp:taxon-name-part> <tp:taxon-name-part taxon-name-part-type="species" reg="longispinipes">longispinipes</tp:taxon-name-part></tp:taxon-name></italic>.</p></tp:treatment-sec></tp:taxon-treatment>
