# Supplementary material for: Two new species of the genus Hessebius Verhoeff, 1941 from China (Lithobiomorpha, Lithobiidae)
Source: Zookeys. 2018 Feb 6;(735):65–82. doi: 10.3897/zookeys.735.22237 (PMC5904330; doi:10.3897/zookeys.735.22237)
Supplement: XML Treatment for Hessebius ruoergaiensis [file zookeys.735.22237-treatment2.xml]

<!DOCTYPE tp:taxon-treatment
  PUBLIC "-//TaxonX//DTD Taxonomic Treatment Publishing DTD v0 20100105//EN" "tax-treatment-NSO.dtd">
<tp:taxon-treatment xmlns:tp="http://www.plazi.org/taxpub"><tp:treatment-meta><kwd-group><label>Taxon classification</label><kwd><named-content xmlns:xlink="http://www.w3.org/1999/xlink" content-type="kingdom">Animalia</named-content></kwd><kwd><named-content xmlns:xlink="http://www.w3.org/1999/xlink" content-type="order">Lithobiomorpha</named-content></kwd><kwd><named-content xmlns:xlink="http://www.w3.org/1999/xlink" content-type="family">Lithobiidae</named-content></kwd></kwd-group><mixed-citation publication-type="journal"><person-group><name><surname>Qiao</surname><given-names>Penghai</given-names></name><name><surname>Qin</surname><given-names>Wen</given-names></name><name><surname>Ma</surname><given-names>Huiqin</given-names></name><name><surname>Su</surname><given-names>Jianping</given-names></name><name><surname>Zhang</surname><given-names>Tongzuo</given-names></name></person-group><article-title>Two new species of the genus <italic><tp:taxon-name><tp:taxon-name-part taxon-name-part-type="genus" reg="Hessebius">Hessebius</tp:taxon-name-part></tp:taxon-name></italic> Verhoeff, 1941 from China (<tp:taxon-name><tp:taxon-name-part taxon-name-part-type="order">Lithobiomorpha</tp:taxon-name-part></tp:taxon-name>, <tp:taxon-name><tp:taxon-name-part taxon-name-part-type="family">Lithobiidae</tp:taxon-name-part></tp:taxon-name>)</article-title><source>Zookeys</source><day>6</day><month>2</month><year>2018</year><volume>2018</volume><issue>735</issue><fpage>65</fpage><lpage>82</lpage><pub-id pub-id-type="doi">10.3897/zookeys.735.22237</pub-id></mixed-citation></tp:treatment-meta><tp:nomenclature><tp:taxon-name>
              <tp:taxon-name-part taxon-name-part-type="genus" reg="Hessebius">Hessebius</tp:taxon-name-part>
              <tp:taxon-name-part taxon-name-part-type="species" reg="ruoergaiensis">ruoergaiensis</tp:taxon-name-part>
              <object-id xmlns:xlink="http://www.w3.org/1999/xlink" content-type="zoobank" xlink:type="simple">http://zoobank.org/46B3B393-F3C3-4D09-981E-6AC8E3136E77</object-id>
            </tp:taxon-name><tp:taxon-status xmlns:xlink="http://www.w3.org/1999/xlink" xlink:type="simple">sp. n.</tp:taxon-status></tp:nomenclature><tp:treatment-sec sec-type="etymology" id="SECID0E1UAE"><title>Etymology.</title><p>The name of the species is from the type locality.</p></tp:treatment-sec><tp:treatment-sec sec-type="Holotype" id="SECID0E6UAE"><title>Holotype.</title><p>♀, numbered <abbrev xmlns:xlink="http://www.w3.org/1999/xlink" xlink:title="Ruoergai" id="ABBRID0EFVAE" xlink:type="simple">REG</abbrev> 11, China, North of Sichuan province, Ruoergai County, <named-content xmlns:xlink="http://www.w3.org/1999/xlink" content-type="dwc:verbatimCoordinates" xlink:type="simple"><named-content content-type="geo-json" specific-use="{&#34;type&#34;:&#34;Point&#34;,&#34;coordinates&#34;:[103.201000,33.397000]}" id="NCID0EMVAE" xlink:type="simple">33.397°N, 103.201°E</named-content></named-content>, 14. V. 2012, under stones on steppe, at 3588 m above sea level, leg. Gonghua Lin, Weiping Li. Paratypes: 6 ♂, 3 ♀, same data as holotype.</p></tp:treatment-sec><tp:treatment-sec sec-type="diagnosis" id="SECID0ERVAE"><title>Diagnosis.</title><p>Body length 9.2–10.0 mm; antennae composed of 19–20 antennomeres; 7–10 dark ocelli on each side; Tömösváry’s organ ovate to round, larger to the adjoining ocelli; 2+2 triangular sharp prosternal teeth; porodonts long and strong, lateral to lateral tooth; posterior angles of all tergites round; legs 14 and 15 thicker than anterior ones; coxal pores 3–5, ovate to round, arranged in one row; female gonopods with 2 bullet-shaped spurs, the second article of the female gonopods extend<!--PageBreak-->ing backwards bearing 5 lateral spines; terminal claw of the third article simple, with inconspicuous triangular ventral accessory denticles; male gonopods short and small with 2 long setae.</p></tp:treatment-sec><tp:treatment-sec sec-type="description" id="SECID0EZVAE"><title>Description.</title><p>Holotype (female). Body 9.2 mm length. Cephalic plate 1.0 mm length, 1.2 mm width.</p><p>Colour: body pale yellow; antennae and distal part of forcipules brown; cephalic plate, <abbrev xmlns:xlink="http://www.w3.org/1999/xlink" xlink:title="tergites" id="ABBRID0EAWAE" xlink:type="simple">TT</abbrev> 1, 2 dark and median and posterior parts of <abbrev xmlns:xlink="http://www.w3.org/1999/xlink" xlink:title="tergites" id="ABBRID0EEWAE" xlink:type="simple">TT</abbrev> 3–14 dark forming a line; pleural region and <abbrev xmlns:xlink="http://www.w3.org/1999/xlink" xlink:title="sternites" id="ABBRID0EIWAE" xlink:type="simple">SS</abbrev> pale yellow with dark hue; legs pale yellow with dark hue excluding tarsus yellow.</p><p>Antennae: 41.6% of body-length with 20 moderately elongate articles; the basal one wider than long; the 8, 9, 10, 11 elongate; the ultimate one is three times longer than wide. Abundance setae scattered on the surfaces of from the first to the last.</p><p>Cephalic plate wider than long, with clear transverse suture; median furrow on cephalic plate absent; lateral margin discontinuous, posterior margin slightly concave; moderately long setae scattered along marginal ridge and cephalic plate (Fig. <xref ref-type="fig" rid="F3">3A</xref>).</p><fig id="F3" position="float" orientation="portrait"><label>Figure 3.</label><caption><p>
                  <italic><tp:taxon-name><tp:taxon-name-part taxon-name-part-type="genus" reg="Hessebius">Hessebius</tp:taxon-name-part> <tp:taxon-name-part taxon-name-part-type="species" reg="ruoergaiensis">ruoergaiensis</tp:taxon-name-part></tp:taxon-name></italic> sp. n., holotype, female: <bold>A</bold> dorsal view, scale bar 1 mm <bold>B</bold> left ocelli and Tömösváry’s organ (<abbrev xmlns:xlink="http://www.w3.org/1999/xlink" xlink:title="Tömösváry’s organ" id="ABBRID0EKXAE" xlink:type="simple">To</abbrev>), scale bar 250 μm <bold>D</bold> forcipular coxosternite, ventral view, scale bar 1 mm <bold>E</bold> right gonopod, dorsal view, scale bar 250 μm <bold>C, F–H</bold> paratype, C, REG1, female: left ocelli and Tömösváry’s organ (<abbrev xmlns:xlink="http://www.w3.org/1999/xlink" xlink:title="Tömösváry’s organ" id="ABBRID0EUXAE" xlink:type="simple">To</abbrev>), scale bar 250 μm <bold>F</bold> REG5, female: right gonopod, ventral lateral view, scale bar 250 μm <bold>G</bold> REG6, male: male left leg 15, dorsal lateral view, scale bar 500 μm <bold>H</bold> REG10, male: posterior segments and gonopods, internal view, scale bar 500 μm.</p></caption><graphic xmlns:xlink="http://www.w3.org/1999/xlink" xlink:href="zookeys-735-065-g003.jpg" position="float" orientation="portrait" xlink:type="simple" id="oo_183906.jpg"/></fig><p>Two posterior large ocelli and eight smaller ocelli arranged in three rows (Fig. <xref ref-type="fig" rid="F3">3B</xref>). Tömösváry’s organ ovate, larger than the adjoining ocelli, some distance from the adjoining ocelli, situated on ventral side of cephalic pleurite.</p><p>Prosternum: subtrapezoidal coxosternite with narrow, straight dental margin; 2+2 subtriangular teeth as extensions of the coxosternite teeth; median incision “U” shaped; long and strong setiform porodonts; lateral borders without shoulders; pretarsal section of forcipules slightly longer than tarsal section; 3 lines of short setae and 1 moderately long setae arrange on ventral side of coxosternite (Fig. <xref ref-type="fig" rid="F3">3D</xref>).</p><p>Tergites smooth, angulation of posterolateral corners of tergites all rounded without triangular projections; T1 narrower than head and T3, concave transverse; all tergites with lateral margins; <abbrev xmlns:xlink="http://www.w3.org/1999/xlink" xlink:title="tergites" id="ABBRID0ERYAE" xlink:type="simple">TT</abbrev> 1, 3 and 5 with complete posterior margins, <abbrev xmlns:xlink="http://www.w3.org/1999/xlink" xlink:title="tergites" id="ABBRID0EVYAE" xlink:type="simple">TT</abbrev> 7, 8, 10, 12, and 14 incomplete; posterior margins of <abbrev xmlns:xlink="http://www.w3.org/1999/xlink" xlink:title="tergites" id="ABBRID0EZYAE" xlink:type="simple">TT</abbrev> 3, 5, 8, 10, and 12 a little concave (Fig. <xref ref-type="fig" rid="F3">3A</xref>), T14 gently concave, TT1, 7, and 9 transverse, tergite of intermediate segment weakly convex. Short to long setae sparsely dispersed along lateral borders and posterior corners, a band of setae on <abbrev xmlns:xlink="http://www.w3.org/1999/xlink" xlink:title="tergites" id="ABBRID0EBZAE" xlink:type="simple">TT</abbrev> 10, 12 (Fig. <xref ref-type="fig" rid="F3">3A</xref>).</p><p>Sternites smooth, S1 subsquare, <abbrev xmlns:xlink="http://www.w3.org/1999/xlink" xlink:title="sternites" id="ABBRID0ELZAE" xlink:type="simple">SS</abbrev> 2–14 trapeziform, posterolateral narrower than anterolateral. One to three pairs of setae symmetrical on anterior corners; one pair of setae on posterolateral margins; a few setae distributed along posterior margins; a band of setae on anterior margins of <abbrev xmlns:xlink="http://www.w3.org/1999/xlink" xlink:title="sternites" id="ABBRID0EPZAE" xlink:type="simple">SS</abbrev> 2–7.</p><p>Legs: tarsal articulation on anterior pairs of legs fused on dorsal side of leg, distinct ventrally from 1<sup>st</sup> to 13<sup>th</sup>, on 14<sup>th</sup> and 15<sup>th</sup> leg divided into basitarsus and distitarsus; pretarsus claws moderately long, curved ventrally on all legs; anterior and posterior accessory spines present from the 1<sup>st</sup> to the 14th leg, only posterior accessory spines on the 15th leg; anterior accessory spines long and straight, nearly half of length of the main claw, posterior accessory claws strong and curved, nearly a third length of the main claw; Legs 14–15 (Fig. <xref ref-type="fig" rid="F3">3A</xref>) thickened. Numerous short to long setae fairly evenly distributed on all sections along legs. Legs’ plectrotaxy as in Table <xref ref-type="table" rid="T2">2</xref>. In male, one comparatively obvious furrow on the dorsal side of the tibia of legs 14 and 15 (Fig. <xref ref-type="fig" rid="F3">3G</xref>).</p><table-wrap id="T2" position="float" orientation="portrait"><label>Table 2.</label><caption><p>Plectrotaxy of <italic><tp:taxon-name><tp:taxon-name-part taxon-name-part-type="genus" reg="Hessebius">Hessebius</tp:taxon-name-part> <tp:taxon-name-part taxon-name-part-type="species" reg="ruoergaiensis">ruoergaiensis</tp:taxon-name-part></tp:taxon-name></italic> sp. n., the holotype and paratypes. Letters in parentheses indicate variable spines.</p></caption><table id="TID0E3SAE" rules="all"><tbody><tr><th rowspan="2" colspan="1">Legs</th><th rowspan="1" colspan="5">Ventral</th><th rowspan="1" colspan="5">Dorsal</th></tr><tr><th rowspan="1" colspan="1">C</th><th rowspan="1" colspan="1">
                      <abbrev xmlns:xlink="http://www.w3.org/1999/xlink" xlink:title="trochanter" id="ABBRID0EV2AE" xlink:type="simple">Tr</abbrev>
                    </th><th rowspan="1" colspan="1">P</th><th rowspan="1" colspan="1">F</th><th rowspan="1" colspan="1">
                      <abbrev xmlns:xlink="http://www.w3.org/1999/xlink" xlink:title="tibia" id="ABBRID0ED3AE" xlink:type="simple">Ti</abbrev>
                    </th><th rowspan="1" colspan="1">C</th><th rowspan="1" colspan="1">
                      <abbrev xmlns:xlink="http://www.w3.org/1999/xlink" xlink:title="trochanter" id="ABBRID0EO3AE" xlink:type="simple">Tr</abbrev>
                    </th><th rowspan="1" colspan="1">P</th><th rowspan="1" colspan="1">F</th><th rowspan="1" colspan="1">
                      <abbrev xmlns:xlink="http://www.w3.org/1999/xlink" xlink:title="tibia" id="ABBRID0E33AE" xlink:type="simple">Ti</abbrev>
                    </th></tr><tr><td rowspan="1" colspan="1">1</td><td rowspan="1" colspan="1"/><td rowspan="1" colspan="1"/><td rowspan="1" colspan="1">(m)p</td><td rowspan="1" colspan="1">am</td><td rowspan="1" colspan="1">am</td><td rowspan="1" colspan="1"/><td rowspan="1" colspan="1"/><td rowspan="1" colspan="1">ap</td><td rowspan="1" colspan="1">a(p)</td><td rowspan="1" colspan="1">a(p)</td></tr><tr><td rowspan="1" colspan="1">2–9</td><td rowspan="1" colspan="1"/><td rowspan="1" colspan="1"/><td rowspan="1" colspan="1">mp</td><td rowspan="1" colspan="1">amp</td><td rowspan="1" colspan="1">am</td><td rowspan="1" colspan="1"/><td rowspan="1" colspan="1"/><td rowspan="1" colspan="1">ap</td><td rowspan="1" colspan="1">ap</td><td rowspan="1" colspan="1">ap</td></tr><tr><td rowspan="1" colspan="1">10</td><td rowspan="1" colspan="1"/><td rowspan="1" colspan="1"/><td rowspan="1" colspan="1">mp</td><td rowspan="1" colspan="1">amp</td><td rowspan="1" colspan="1">am</td><td rowspan="1" colspan="1"/><td rowspan="1" colspan="1"/><td rowspan="1" colspan="1">(a)mp</td><td rowspan="1" colspan="1">ap</td><td rowspan="1" colspan="1">ap</td></tr><tr><td rowspan="1" colspan="1">11–12</td><td rowspan="1" colspan="1"/><td rowspan="1" colspan="1"/><td rowspan="1" colspan="1">(a)mp</td><td rowspan="1" colspan="1">amp</td><td rowspan="1" colspan="1">am</td><td rowspan="1" colspan="1">(a)</td><td rowspan="1" colspan="1"/><td rowspan="1" colspan="1">amp</td><td rowspan="1" colspan="1">ap</td><td rowspan="1" colspan="1">ap</td></tr><tr><td rowspan="1" colspan="1">13</td><td rowspan="1" colspan="1"/><td rowspan="1" colspan="1"/><td rowspan="1" colspan="1">(a)mp</td><td rowspan="1" colspan="1">amp</td><td rowspan="1" colspan="1">am</td><td rowspan="1" colspan="1">(a)</td><td rowspan="1" colspan="1"/><td rowspan="1" colspan="1">amp</td><td rowspan="1" colspan="1">(a)p</td><td rowspan="1" colspan="1">ap</td></tr><tr><td rowspan="1" colspan="1">14</td><td rowspan="1" colspan="1"/><td rowspan="1" colspan="1">m</td><td rowspan="1" colspan="1">amp</td><td rowspan="1" colspan="1">amp</td><td rowspan="1" colspan="1">am</td><td rowspan="1" colspan="1">a</td><td rowspan="1" colspan="1"/><td rowspan="1" colspan="1">amp</td><td rowspan="1" colspan="1">(a)p</td><td rowspan="1" colspan="1">(p)</td></tr><tr><td rowspan="1" colspan="1">15</td><td rowspan="1" colspan="1"/><td rowspan="1" colspan="1">m</td><td rowspan="1" colspan="1">amp</td><td rowspan="1" colspan="1">am</td><td rowspan="1" colspan="1">a(m)</td><td rowspan="1" colspan="1">a</td><td rowspan="1" colspan="1"/><td rowspan="1" colspan="1">amp</td><td rowspan="1" colspan="1">p</td><td rowspan="1" colspan="1"/></tr></tbody></table></table-wrap><!--PageBreak--><!--PageBreak--><p>15<sup>th</sup> legs: approx. one third of body-length. Leg 15 basitarsus 129% length of distitarsus; basitarsus 84% length of tibia; tibia 2.6 times longer than maximal width, basitarsus 3.6 times, distitarsus 3.2 times. Basitarsus nearly the same length of distitarsus on leg 14.</p><p>Glandular pores: on the ventral side of femur tibia and tarsus of 14<sup>th</sup> and 15<sup>th</sup> legs only.</p><p>Coxal pores: on legs 12–15; set in shallow groove; the inner one smaller, circular, separated from one another by their own diameter or less; 5,5,5,5/5,5,5,4 (holotype) or 4444 in females; 4443, 3444 or 3333 in males.</p><p>Female: S15 subtrapeziform with short to long setae covered. The first genital sternite bears approx. 48 setae, posterior margin of which moderately embayed between gonopod articulations. Two long conical spurs on the female gonopod, the proximal ones smaller (Fig. <xref ref-type="fig" rid="F3">3E</xref>); Claw of female gonopod with small triangular ventral accessory denticles (Fig. <xref ref-type="fig" rid="F3">3F</xref>); five stronger and curved spines like thorn on distinct dorsodistal projection (Fig. <xref ref-type="fig" rid="F3">3F</xref>); 15 or 16 setae arranged in three rows on basal article of gonopod, six long setae on second article, 3 long setae on third (Fig. <xref ref-type="fig" rid="F3">3E</xref>).</p><p>Comparatively long setae distribute on male first genital sternite with fewer setae near S 15; posterior median margin of the first genital sternite deeply concave between gonopods; male gonopod short with two setae sometimes retracted from tergite of first genital sternite (Fig. <xref ref-type="fig" rid="F3">3H</xref>).</p></tp:treatment-sec><tp:treatment-sec sec-type="variation" id="SECID0EUFAG"><title>Variations.</title><p>body 9.2–10.0 mm long, cephalic plate 0.9–1.2 mm wide, 0.9–1.2 mm long; 1+3, 2, 1—1+4, 3, 2 ocelli (Fig. <xref ref-type="fig" rid="F3">3B, C</xref>); Leg 15: basitarsus 129–138% length of distitarsus, basitarsus 84–94% length of tibia; tibia 2.6–2.8 times longer than maximal width, basitarsus 3.6–3.9 times, distitarsus 3–3.2 times.</p></tp:treatment-sec><tp:treatment-sec sec-type="remarks" id="SECID0E5FAG"><title>Remarks.</title><p>
              <italic><tp:taxon-name><tp:taxon-name-part taxon-name-part-type="genus" reg="Hessebius">Hessebius</tp:taxon-name-part> <tp:taxon-name-part taxon-name-part-type="species" reg="ruoergaiensis">ruoergaiensis</tp:taxon-name-part></tp:taxon-name></italic> sp. n. is very similar to <italic><tp:taxon-name><tp:taxon-name-part taxon-name-part-type="genus" reg="Hessebius">Hessebius</tp:taxon-name-part> <tp:taxon-name-part taxon-name-part-type="species" reg="jangseanus">jangseanus</tp:taxon-name-part></tp:taxon-name></italic>: the number of ocelli of both species are overlapped, but <italic><tp:taxon-name><tp:taxon-name-part taxon-name-part-type="genus" reg="Hessebius">H.</tp:taxon-name-part> <tp:taxon-name-part taxon-name-part-type="species" reg="ruoergaiensis">ruoergaiensis</tp:taxon-name-part></tp:taxon-name></italic> has fewer ocelli, no more than ten; fewer coxal pores in <italic><tp:taxon-name><tp:taxon-name-part taxon-name-part-type="genus" reg="Hessebius">H.</tp:taxon-name-part> <tp:taxon-name-part taxon-name-part-type="species" reg="ruoergaiensis">ruoergaiensis</tp:taxon-name-part></tp:taxon-name></italic>, no more than five; the distribution of accessory claw on the legs is the same in both species; however, the tibia of the 14<sup>th</sup> and 15<sup>th</sup> leg of <italic><tp:taxon-name><tp:taxon-name-part taxon-name-part-type="genus" reg="Hessebius">H.</tp:taxon-name-part> <tp:taxon-name-part taxon-name-part-type="species" reg="ruoergaiensis">ruoergaiensis</tp:taxon-name-part></tp:taxon-name></italic> have dorsal sulcus which is absent in <italic><tp:taxon-name><tp:taxon-name-part taxon-name-part-type="genus" reg="Hessebius">H.</tp:taxon-name-part> <tp:taxon-name-part taxon-name-part-type="species" reg="jangseanus">jangseanus</tp:taxon-name-part></tp:taxon-name></italic>; the plectrotaxy of legs also similar but different.</p><!--PageBreak--></tp:treatment-sec></tp:taxon-treatment>
